# Supplementary material for: Tendinopathies and Pain Sensitisation: A Meta-Analysis with Meta-Regression
Source: Biomedicines. 2022 Jul 20;10(7):1749. doi: 10.3390/biomedicines10071749 (PMC9313266; doi:10.3390/biomedicines10071749)
Supplement: Supplementary file 1 [file biomedicines-10-01749-s001.zip]

Archive with 1 entries (1 files):
- biomedicines-1786466-supplementary-done.pdf
